# Supplementary material for: Photocatalytic Reduction of CO2 with N-Doped TiO2-Based Photocatalysts Obtained in One-Pot Supercritical Synthesis
Source: Nanomaterials (Basel). 2022 May 24;12(11):1793. doi: 10.3390/nano12111793 (PMC9182572; doi:10.3390/nano12111793)
Supplement: Supplementary file 1 [file nanomaterials-12-01793-s001.zip]

Archive with 1 entries (1 files):
- nanomaterials-1726177-supplementary.pdf
